# Supplementary material for: Improving distribution models of riparian vegetation with mobile laser scanning and hydraulic modelling
Source: PLoS One. 2019 Dec 5;14(12):e0225936. doi: 10.1371/journal.pone.0225936 (PMC6894786; doi:10.1371/journal.pone.0225936)
Supplement: S1 Table — The field survey site is located in the lower Pulmanki River (N 69° 55.111', E 028° 01.664'; N 69° 56.281', E 028° 02.631'). (XLSX) [file pone.0225936.s001.xlsx]

## Sheet: Data
Nylén et al. Improving distribution models of riparian vegetation with mobile laser scanning and hydraulic modelling. PlosOne
S1 Table. Input data for the analyses. The field survey site is located in the lower Pulmanki River (N 69° 55.111', E 028° 01.664'; N 69° 56.281', E 028° 02.631').
row	PlotID	RTKx	RTKy	SR_Tot	SR_Lic	SR_Bry	SR_Gra	SR_For	SR_Dwa	SR_Shr	DI_Tot	DI_Lic	DI_Bry	DI_Gra	DI_For	DI_Dwa	DI_Shr	AB_Tot	AB_Lic	AB_Bry	AB_Gra	AB_For	AB_Dwa	AB_Shr	LightAtte	AB_EmpNig	AB_VacVit	AB_VacUli	AB_JunCom	Biotur	RTKz	EroAcc	FH_16	FH_09_16	SP_16	SP_09_16	TSFlood	Solar	Litter	pH	SWC	SOM
1	P29	539381	7.75919e+06	6	0	2	2	1	1	0	1	0	1	1	1	1	0	438	0	50	140	0.5	247.5	0	75.3813	0	0	247.5	0	0	14.906	0	0	0	0	0	8	322808	5	5.05	21.8969	1.95477
2	P27	539414	7.7592e+06	6	0	1	1	1	2	1	1	0	1	1	1	1	1	491.8	0	100	13.8	9	296	73	46.747	0	8	296	73	1	15.233	0	0	0	0	0	8	320316	20	5.8	46.6802	8.12485
3	P26	539464	7.75923e+06	7	0	2	1	0	3	1	1	0	1	1	0	1	1	444.8	0	80	8.1	0	313.5	43.2	16.75	0	72	280.5	0	1	16.319	0	0	0	0	0	8	317694	60	5.67	33.8865	8.88205
4	P22	539515	7.75923e+06	9	0	3	1	2	2	0	1	0	1	1	1	1	0	387.4	0	90	23	9.9	256	0	46.5558	0	67.5	128	0	1	17.448	0	0	0	0	0	8	318543	60	5.2	41.3281	11.2506
5	P24	539537	7.75923e+06	7	0	2	1	1	2	0	1	0	1	1	1	1	0	511.6	0	90	2.2	80	333	0	40.6077	0	70	240.5	0	0	17.56	0	0	0	0	0	8	307553	80	5.37	65.8411	15.385
6	P15	539655	7.75928e+06	10	0	4	1	3	1	1	1	0	1	1	1	1	1	602.8	0	6	550	15.4	0.4	31	34.8485	0	0	0	0	1	15.258	0	0.987589	2.60561	0.598981	4.47782	0	436663	5	5.98	14.5284	1.21729
7	P5	539677	7.75929e+06	0	0	0	0	0	0	0	0	0	0	0	0	0	0	0	0	0	0	0	0	0	3.30789	0	0	0	0	0	14.391	293.762	1.1472	2.76399	0.847268	6.66854	0	454490	0.05	5.82	3.52461	0.332058
8	P6	539708	7.7593e+06	1	0	0	1	0	0	0	1	0	0	1	0	0	0	0.1	0	0	0.1	0	0	0	2.09974	0	0	0	0	0	14.371	9.2926	0.99816	2.61457	0.845717	6.49762	0	490257	0.05	5.81	4.35064	0.39761
9	P4	539723	7.7593e+06	1	0	0	1	0	0	0	1	0	0	1	0	0	0	0.3	0	0	0.3	0	0	0	3.40314	0	0	0	0	0	14.181	210.738	1.1375	2.75309	1.07711	7.78577	0	482472	0.05	5.81	15.399	0.282331
10	P16	539702	7.75928e+06	13	0	5	1	5	1	1	1	0	1	1	1	1	1	477.8	0	19	433.5	20.8	1	3.5	37.2703	0	0	0	0	0	14.881	25.0454	0.442718	2.05861	0	3.01788	0	330750	9.9	5.99	15.6418	1.22894
11	P35	539744	7.75907e+06	0	0	0	0	0	0	0	0	0	0	0	0	0	0	0	0	0	0	0	0	0	14.3119	0	0	0	0	0	14.167	-13.0224	0.692214	2.28919	0.324082	4.83797	0	496028	0	5.96	3.88488	0.452666
12	P34	539768	7.7591e+06	9	0	1	3	2	1	2	1	0	1	1	1	1	1	532.6	0	8	408	66	0.2	50.4	9.03733	0	0	0	0	0	15.157	40.0677	0.211341	1.81249	0	2.6642	0	513054	9.5	5.97	15.8417	1.06788
13	P33	539815	7.75916e+06	2	0	1	1	0	0	0	1	0	1	1	0	0	0	0.35	0	0.25	0.1	0	0	0	4.44444	0	0	0	0	0	14.429	-31.1756	0.793366	2.40215	0.592665	5.56762	0	487114	0.5	5.87	5.66139	0.349583
14	P32	539806	7.75916e+06	0	0	0	0	0	0	0	0	0	0	0	0	0	0	0	0	0	0	0	0	0	-3.11526	0	0	0	0	0	15.058	-12.2824	0.076272	1.68485	0.000164	2.96622	0	489735	0.05	5.88	4.13325	0.325125
15	P31	539798	7.75918e+06	0	0	0	0	0	0	0	0	0	0	0	0	0	0	0	0	0	0	0	0	0	4.46194	0	0	0	0	0	15.134	4.12655	0.013913	1.50328	0	2.25921	0	497169	0	5.9	3.54359	0.385123
16	P30	539813	7.75918e+06	2	0	1	1	0	0	0	1	0	1	1	0	0	0	0.45	0	0.05	0.4	0	0	0	2.44565	0	0	0	0	0	14.858	-208.709	0.49205	2.10175	0.249005	3.48248	0	460024	0.15	5.76	2.90114	0.370136
17	P28	539808	7.75921e+06	3	0	1	1	0	0	1	1	0	1	1	0	0	1	6.1	0	0.1	3.6	0	0	2.4	2.02605	0	0	0	0	0	14.371	-188.721	0.690101	2.3015	0.460817	3.72338	0	478220	0.25	5.74	5.40752	0.316066
18	P25	539806	7.75923e+06	4	0	2	1	1	0	0	1	0	1	1	1	0	0	2.35	0	0.35	1.2	0.8	0	0	0.706215	0	0	0	0	0	14.004	-333.678	0.939275	2.55042	0.572595	4.3231	0	475243	0.25	6.06	27.035	0.346304
19	P23	539778	7.75924e+06	18	1	4	2	6	2	2	1	1	1	1	1	1	1	907.2	1	63	612	123	56	47	14.6843	0	0	56	0	1	15.384	0	0.0001	0.964174	0	1.43559	0	492728	10	5.9	29.2756	2.07134
20	P17	539793	7.75925e+06	4	0	2	1	1	0	0	1	0	1	1	1	0	0	0.6	0	0.2	0.2	0.2	0	0	3.95387	0	0	0	0	0	14.142	-68.9898	1.08083	2.69256	0.830925	6.1039	0	473389	0.25	5.77	22.0853	0.293848
21	P14	539720	7.75927e+06	11	0	4	2	2	1	1	1	0	1	1	1	1	1	459.7	0	4	260	34.5	0.2	146	83.4177	0	0	0	0	0	15.188	0	0.0001	1.31087	0	1.44945	0	469946	10	6.19	24.4819	2.51717
22	P39	539592	7.75902e+06	10	0	2	2	2	3	1	1	0	1	1	1	1	1	306.2	0	49	8.5	108.5	135	5.2	2.33645	65	120	1.5	5.2	0	18.064	0	0	0	0	0	8	548946	150
23	P41	539561	7.75901e+06	10	0	2	1	3	2	2	1	0	1	1	1	1	1	757.7	0	56	6.5	50	459	186.2	36.8488	0	30	382.5	21.2	1	16.617	0	1.44847	3.04271	1.30168	8.01124	0	473958	50	5.9	52.7716	11.3468
24	P48	539513	7.75894e+06	8	0	2	1	1	3	1	1	0	1	1	1	1	1	997.6	0	76	4.6	3	95	819	56.6494	45	76.5	19	819	0	17.688	0	0	0	0	0	8	434790	150	5.36	47.975	11.8498
25	P53	539518	7.75891e+06	6	1	1	2	0	2	0	1	1	1	1	0	1	0	163	1	22	60	0	80	0	22.9462	45	40	0	0	1	18.845	0	0	0	0	0	8	437842	150	5.35	24.6293	4.04787
26	P73	539552	7.75884e+06	11	4	2	1	1	2	1	1	1	1	1	1	1	1	259.3	6	1	55	0.3	171	26	25.3333	0	120	85.5	26	0	19.72	0	0	0	0	0	8	463812	50	5.41	9.23343	1.9605
27	P75	539577	7.75883e+06	10	4	2	1	1	2	0	1	1	1	1	1	1	0	129.5	12	1.8	4.4	6.8	104.5	0	4.13223	93.5	13.5	0.3	0	0	20.272	0	0	0	0	0	8	472115	40	5.53	7.62603	1.53277
28	P74	539622	7.75883e+06	10	2	2	2	2	2	0	1	1	1	1	1	1	0	90.35	0.05	0.2	39.1	1	50	0	8.6758	45	20	0	0	1	16.793	119.528	0	0	0	0	8	278444	2.75	5.77	5.28251	0.707982
29	P76	539658	7.75882e+06	10	1	2	2	0	3	2	1	1	1	1	0	1	1	843.1	0.5	49	45.6	0	392	356	51.5924	0	48	343	356	1	15.668	-8.42285	1.54478	3.09075	1.06159	8.14895	0	354963	10	5.87	25.5023	2.34359
30	P81	539694	7.75881e+06	12	0	3	2	3	2	1	1	0	1	1	1	1	1	746.6	0	10	441	0.6	205	63	36.0215	0	0	205	0	0	15.44	-162.065	1.07122	2.61184	0.349006	2.77696	0	247336	10	6	14.4675	1.91192
31	P79	539780	7.75881e+06	11	0	5	2	1	1	1	1	0	1	1	1	1	1	189	0	19	120	1	0.1	1.4	11.3475	0	0	0	0	0	14.774	66.8116	0.967009	2.5004	0.216091	4.83625	0	268390	4.75	5.61	21.0925	0.683184
32	P82	539814	7.75881e+06	13	0	6	1	3	1	1	1	0	1	1	1	1	1	457.5	0	15	95	210	8.5	69	24.3689	0	0	8.5	0	0	16.444	22.3045	0.122725	1.65255	0	2.38438	0	357294	5	6.09	13.6074	1.67735
33	P78	539831	7.75881e+06	6	0	4	1	0	0	1	1	0	1	1	0	0	1	42.4	0	13	27.9	0	0	1.5	6.52174	0	0	0	0	1	14.698	56.6521	0.552249	2.07989	0	3.32849	0	403366	3.5	5.88	18.6183	0.673303
34	P80	539862	7.75881e+06	9	0	2	1	2	3	1	1	0	1	1	1	1	1	313	0	36	20.8	98	153	5.2	31.7495	85	70	0	0	0	16.369	26.8631	0.523485	2.04796	0	2.98647	0	255361	30	5.96	19.0967	2.77584
35	P77	539885	7.75881e+06	6	0	3	2	0	0	1	1	0	1	1	0	0	1	16.5	0	0.3	15.5	0	0	0.7	6.97211	0	0	0	0	0	14.516	27.4258	1.12255	2.64375	1.0995	8.25044	0	416761	0.75	6.02	21.714	0.22455
36	P84	539907	7.75879e+06	13	0	3	1	3	4	2	1	0	1	1	1	1	1	481	0	35	1	2	315	128	62.7907	28.9	161	45.5	19.2	0	16.277	0	0.008297	1.0801	0	2.34273	0	401343	40	6.01	27.9072	5.04152
37	P83	539926	7.75881e+06	0	0	0	0	0	0	0	0	0	0	0	0	0	0	0	0	0	0	0	0	0	1.33333	0	0	0	0	0	14.939	-143.554	1.16957	2.6901	1.58703	13.6361	0	470166	0.05	5.77	3.07792	0.382009
38	P85	539944	7.75877e+06	0	0	0	0	0	0	0	0	0	0	0	0	0	0	0	0	0	0	0	0	0	4.29104	0	0	0	0	0	15.262	-21.0581	0.133342	1.64944	0.019387	4.32999	0	487893	0	5.69	2.84602	0.366841
39	P86	539962	7.75878e+06	0	0	0	0	0	0	0	0	0	0	0	0	0	0	0	0	0	0	0	0	0	3.15399	0	0	0	0	0	14.395	-203.314	1.1951	2.70768	2.05272	12.5205	0	484758	0.05	6.13	16.7932	0.384679
40	P87	539951	7.75873e+06	7	0	2	2	1	1	1	1	0	1	1	1	1	1	431	0	2	24	11	14	380	38.3019	0	0	0	0	0	16.222	0	0	0.599323	0	0.112477	4	457836	10	6.39	12.4403	0.851851
41	P90	539917	7.75867e+06	4	0	1	0	0	2	0	1	0	1	0	0	1	0	684	0	12	0	0	304	0	47.6293	0	135	171	0	0	16.18	30.5481	0	0	0	0	8	475597	30	5.59	35.4264	5.23668
42	P95	539861	7.75852e+06	6	0	1	1	1	2	0	1	0	1	1	1	1	0	895.3	0	0.3	12	100	495	0	63.0872	0	136	275	0	0	16.409	0	0.260425	1.73847	0	2.71358	0	442776	50	5.57	33.3874	7.7362
43	P101	539823	7.75827e+06	11	0	4	0	2	3	1	1	0	1	0	1	1	1	584.4	0	27	0	2.4	252	28	64.5866	0	88	198	28	0	17.456	0	0	0	0	0	8	533597	110	5.45	40.0646	9.81793
44	P102	539811	7.75825e+06	8	0	0	1	3	2	1	1	0	0	1	1	1	1	495.2	0	0	9	18.2	104.5	255.5	56.7771	0	104.5	4.8	0	0	16.187	0	0.013478	1.45749	0	2.41114	0	545612	10	6.07	18.6018	2.38138
45	P104	539795	7.75825e+06	7	0	2	0	0	2	2	1	0	1	0	0	1	1	556.5	0	35	0	0	328	127.5	70.9208	0	88	143.5	127.5	0	16.935	0	0	0.127073	0	0	6	534106	100	6.15	14.962	2.71794
46	P103	539836	7.75825e+06	0	0	0	0	0	0	0	0	0	0	0	0	0	0	0	0	0	0	0	0	0	-0.567108	0	0	0	0	0	15.26	-129.288	0.267171	1.72253	0.09479	5.32659	0	498673	0.05	5.57	0.844842	0.377053
47	P105	539834	7.75823e+06	0	0	0	0	0	0	0	0	0	0	0	0	0	0	0	0	0	0	0	0	0	0.36036	0	0	0	0	0	15.135	190.61	0.661866	2.12332	0.828684	9.34968	0	496494	0	5.81	1.51466	0.41797
48	P108	539815	7.75821e+06	3	0	1	0	0	0	1	1	0	1	0	0	0	1	363.05	0	0.05	0	0	0	351	27.4611	0	0	0	0	0	15.665	38.4588	0.295031	1.72826	0.26243	5.97632	0	491013	1.25	5.69	4.05713	0.299819
49	P107	539792	7.75822e+06	0	0	0	0	0	0	0	0	0	0	0	0	0	0	0	0	0	0	0	0	0	5.62613	0	0	0	0	0	15.323	-65.074	0.0001	1.35697	0	2.3358	0	495549	0	5.76	2.32949	0.365708
50	P111	539806	7.75819e+06	0	0	0	0	0	0	0	0	0	0	0	0	0	0	0	0	0	0	0	0	0	1.15607	0	0	0	0	0	14.739	276.406	0.713477	2.14861	1.0888	8.53938	0	500027	0	5.78	5.59279	0.402153
51	P109	539750	7.7582e+06	7	0	2	2	3	0	0	1	0	1	1	1	0	0	361	0	3.5	198	159.5	0	0	9.92248	0	0	0	0	1	16.864	18.816	0	0.0001	0	0	6	478662	7.5	6.2	7.82339	0.672125
52	P110	539740	7.75821e+06	1	0	0	1	0	0	0	1	0	0	1	0	0	0	4	0	0	4	0	0	0	10.0365	0	0	0	0	1	16.927	39.2075	0	0	0	0	8	502408	0.5	6.11	6.00291	0.778558
53	P112	539677	7.7582e+06	9	2	3	2	0	1	1	1	1	1	1	0	1	1	38.2	0.1	0.8	34.2	0	0.4	2.7	34.4913	0.4	0	0	0	0	16.413	0	0	0.569555	0	0	4	589771	4
54	P113	539626	7.75819e+06	9	2	2	1	0	3	1	1	1	1	1	0	1	1	438.5	7.5	47.5	52.5	0	216	115	5.62249	62.5	90	180	115	0	23.14	0	0	0	0	0	8	547784	170	5.23	59.744	20.2271
55	P123	539581	7.7581e+06	13	6	2	2	0	3	0	1	1	1	1	0	1	0	201.3	24	2	30.8	0	144.5	0	13.7472	31.5	40	34	0	0	24.588	0	0	0	0	0	8	478576	80	5.2	36.07	11.1655
56	P126	539579	7.75807e+06	7	1	1	1	0	2	1	1	1	1	1	0	1	1	320.6	0.4	2	20.4	0	161.5	107.5	26.8623	71.5	127.5	0	107.5	0	24.712	0	0	0	0	0	8	542117	200	5.07	56.354	15.6809
57	P131	539606	7.75802e+06	12	0	4	2	0	3	2	1	0	1	1	0	1	1	394.7	0	15	13.2	0	170	119	44.8485	6.5	96	4	0	1	19.709	0	0	0	0	0	8	321830	80	5.6	20.8061	3.3493
58	P132	539605	7.758e+06	10	0	3	2	0	3	1	1	0	1	1	0	1	1	351.2	0	21	45	0	280.5	0.5	18.93	75	90	231	0	0	24.035	0	0	0	0	0	8	461882	150
59	P134	539632	7.75796e+06	3	0	0	1	0	0	1	1	0	0	1	0	0	1	338.4	0	0	3.4	0	0	175	63.0818	0	0	0	0	0	16.796	0	0	0.167683	0	0	6	397107	60	5.55	36.1849	10.0897
60	P135	539672	7.75794e+06	10	0	6	2	0	0	1	1	0	1	1	0	0	1	747.5	0	9	220	0	0	504	29.3578	0	0	0	0	0	15.481	77.9676	0.811166	2.14456	0.454371	3.90258	0	300200	9.5	5.77	17.1064	0.816821
61	P136	539690	7.75793e+06	12	1	3	2	4	0	1	1	1	1	1	1	0	1	520	0.3	2.5	196	150	0	168	32.2751	0	0	0	0	0	16.25	118.099	0.744006	2.073	0.489025	5.87079	0	402047	20	5.9	15.8575	1.7216
62	P137	539698	7.7579e+06	7	3	2	1	0	1	0	1	1	1	1	0	1	0	61.5	16.5	1	8	0	36	0	4.47761	0	36	0	0	0	17.275	0	0	0	0	0	8	496977	20	5.53	8.2035	1.14903
63	P138	539732	7.75788e+06	0	0	0	0	0	0	0	0	0	0	0	0	0	0	0	0	0	0	0	0	0	-2.3766	0	0	0	0	0	16.227	28.4462	0	0.487936	0	1.09349	4	488611	0.15	6.01	2.56938	0.332695
64	P140	539718	7.75788e+06	12	1	4	1	3	2	1	1	1	1	1	1	1	1	126.7	3.6	21	66	11	22.5	2.6	-20.202	22.5	0	1.6	0	0	16.981	7.92694	0	0.168945	0	0	6	467471	30	5.92	22.1805	1.72816
65	P139	539685	7.75787e+06	12	3	3	1	1	2	2	1	1	1	1	1	1	1	295.1	10	3	3.5	3.6	98	177	-10.9631	98	2.8	0	0	0	17.545	0	0	0	0	0	8	479158	30	5.72	17.6908	1.04438
66	P141	539697	7.75785e+06	14	3	3	1	0	1	6	1	1	1	1	0	1	1	165.8	1.6	3.2	110	0	51	0	-24.9031	0	51	0	0	0	17.6	0	0	0	0	0	8	516052	20	5.46	10.0397	0.927367
67	P142	539713	7.75785e+06	10	2	3	1	1	2	1	1	1	1	1	1	1	1	190.3	4.6	18	54	1.5	77	35.2	-19.7519	77	0.7	0	0	0	17.238	-56.8485	0	0	0	0	8	516232	20	5.62	12.7773	0.991149
68	P143	539701	7.75783e+06	10	4	3	1	0	1	1	1	1	1	1	0	1	1	60.8	8	15	28.5	0	3.6	5.7	-31.4459	3.6	0	0	0	0	17.476	0	0	0	0	0	8	513570	10	5.92	12.4655	1.09014
69	P146	539728	7.75781e+06	0	0	0	0	0	0	0	0	0	0	0	0	0	0	0	0	0	0	0	0	0	-24.7796	0	0	0	0	0	15.829	2.52819	0	0.819129	0	2.25705	1	485264	0	5.68	2.39946	0.415675
70	P144	539713	7.75781e+06	12	0	2	1	4	3	2	1	0	1	1	1	1	1	591.6	0	20	165	13.6	133	260	13.1988	75	20	13.3	1.8	0	17.034	0	0	0	0	0	8	486268	20	5.86	28.9007	3.01238
71	P145	539751	7.75781e+06	4	0	2	1	0	0	1	1	0	1	1	0	0	1	2.7	0	0.1	2.4	0	0	0.2	-15.7072	0	0	0	0	0	14.97	-57.2767	0.594486	1.85199	0	9.1959	0	465499	0.25	5.96	12.6683	0.38464
72	P149	539722	7.75777e+06	0	0	0	0	0	0	0	0	0	0	0	0	0	0	0	0	0	0	0	0	0	-16.3498	0	0	0	0	0	15.401	-30.2544	0.380613	1.63835	0.348758	6.18318	0	507971	0	5.63	2.13707	0.359325
73	P147	539703	7.75779e+06	10	0	2	1	1	3	3	1	0	1	1	1	1	1	743	0	42	47	22.5	84	547.5	88.6275	3	70	1.2	26.5	0	16.843	0	0	0.141809	0	0	6	494787	20	5.62	22.8865	2.26864
74	P150	539702	7.75775e+06	0	0	0	0	0	0	0	0	0	0	0	0	0	0	0	0	0	0	0	0	0	-29.9123	0	0	0	0	0	14.757	3.71075	0.680969	1.93054	0.889263	8.11669	0	511368	0.1	5.69	11.684	0.394304
75	P151	539616	7.75773e+06	3	0	0	2	0	0	0	1	0	0	1	0	0	0	680	0	0	600	0	0	0	84.3201	0	0	0	0	0	16.677	0	0.553172	1.78603	0.194669	5.65057	0	606927	10	6.17	18.9516	2.91222
76	P153	539577	7.75772e+06	8	0	2	2	0	3	0	1	0	1	1	0	1	0	420	0	54	29.4	0	323	0	2.51665	54	108	136	0	0	23.085	0	0	0	0	0	8	576502	80	5.82	26.3906	8.07356
77	P155	539545	7.75771e+06	6	0	2	1	0	3	0	1	0	1	1	0	1	0	358.9	0	5	2.4	0	351.5	0	62.0499	0	44	333	0	0	23.677	0	0	0	0	0	8	456312	120	4.91	24.0263	7.24595
78	P160	539481	7.75766e+06	5	2	1	1	0	0	0	1	1	1	1	0	0	0	45.8	3	3.2	3.6	0	0	0	57.7974	0	0	0	0	1	21.508	111.107	0	0	0	0	8	564390	20	6.07	8.55628	0.598543
79	P161	539464	7.75764e+06	7	1	2	1	0	3	0	1	1	1	1	0	1	0	297.7	3.5	63	3.2	0	228	0	26.5799	189	91	108	0	0	25.585	0	0	0	0	0	8	525462	140	5.2	41.2009	14.6503
80	P167	539443	7.75761e+06	4	0	0	1	0	3	0	1	0	0	1	0	1	0	143.6	0	0	7.6	0	136	0	26.8229	128	77	16	0	1	25.753	0	0	0	0	0	8	520661	150
81	P177	539478	7.7575e+06	6	1	1	1	1	2	0	1	1	1	1	1	1	0	185.4	0.3	3.5	13.6	15	153	0	30.3901	102	75	0	0	0	25.892	86.0004	0	0	0	0	8	260609	50	5.17	44.8777	13.8234
82	P178	539479	7.75747e+06	11	5	4	0	0	2	0	1	1	1	0	0	1	0	61	18	15	0	0	28	0	85.1172	10.5	12.5	0	0	0	27.022	0	0	0	0	0	8	501410	40	5.33	10.5836	1.95415
83	P179	539493	7.75744e+06	6	3	2	0	0	1	0	1	1	1	0	0	1	0	2.1	1	0.1	0	0	1	0	12.7907	8	0	0	0	1	26.453	0	0	0	0	0	8	363896	0.8	5.51	5.95129	0.395381
84	P181	539515	7.7574e+06	6	0	2	1	0	3	0	1	0	1	1	0	1	0	291.3	0	56	1.3	0	234	0	30.5556	77	51	0	0	1	18.299	-76.2157	0	0	0	0	8	366692	140	5.13	17.9762	1.84398
85	P182	539541	7.75737e+06	13	0	4	4	3	1	0	1	0	1	1	1	1	0	652.1	0	1	644	1	0.1	0	29.4393	0	0	0	0	1	15.323	-106.783	0.934693	2.03372	0.585655	9.79838	0	370445	3.5	5.7	29.017	0.660796
86	P183	539565	7.75733e+06	0	0	0	0	0	0	0	0	0	0	0	0	0	0	0	0	0	0	0	0	0	16.1826	0	0	0	0	0	15.202	-14.8182	0.566779	1.65848	0.305074	5.6088	0	446383	0	5.83	19.4953	0.294102
87	P184	539581	7.75732e+06	0	0	0	0	0	0	0	0	0	0	0	0	0	0	0	0	0	0	0	0	0	6.25	0	0	0	0	0	15.049	-24.0812	0.999261	2.09193	1.60642	13.0638	0	459795	0	5.84	26.6099	0.302092
88	P185	539586	7.7573e+06	0	0	0	0	0	0	0	0	0	0	0	0	0	0	0	0	0	0	0	0	0	4.13223	0	0	0	0	0	15.697	83.7631	0.669471	1.76301	0.931194	10.9563	0	469366	0	5.72	4.53429	0.2885
89	P187	539576	7.75728e+06	8	0	1	3	3	0	1	1	0	1	1	1	0	1	401	0	6	286	18	0	91	5.98291	0	0	0	0	0	15.501	50.4446	0.018114	1.08812	0	5.14998	0	454265	8	5.73	22.9284	1.13104
90	P190	539538	7.7572e+06	6	0	1	1	1	1	1	1	0	1	1	1	1	1	193.3	0	1	175.5	7	0.1	2.2	1.23916	0	0	0	0	0	16.304	108.746	0	0.357247	0	0	3	505958	3	6.18	10.3352	0.65568
91	P195	539456	7.75714e+06	10	0	4	2	2	1	1	1	0	1	1	1	1	1	740.6	0	10.5	570	40	0.1	120	3.31126	0	0	0	0	0	16.16	72.649	0.764525	1.81457	0.89895	15.9262	0	498392	20	6.16	21.6706	2.36237
92	P200	539405	7.75712e+06	10	0	1	2	2	3	1	1	0	1	1	1	1	1	594.5	0	1.5	25	30	378	112	14.2857	26	7.5	351	0	1	17.242	0	0.016491	1.08972	0	5.18059	0	553120	20	6.1	10.462	1.22575
93	P120	539641	7.75815e+06	1	0	0	1	0	0	0	1	0	0	1	0	0	0	0.2	0	0	0.2	0	0	0	2.65252	0	0	0	0	0	14.512	-161.69	1.1255	2.53313	2.47974	14.9719	0	486145	0.5	5.49	23.2912	0.3746
94	P115	539657	7.75816e+06	0	0	0	0	0	0	0	0	0	0	0	0	0	0	0	0	0	0	0	0	0	6.22222	0	0	0	0	0	14.662	-151.337	1.12053	2.53452	2.36889	14.0836	0	484264	0	5.84	15.0431	0.356614
95	P116	539669	7.75816e+06	0	0	0	0	0	0	0	0	0	0	0	0	0	0	0	0	0	0	0	0	0	6.06061	0	0	0	0	0	15.019	-115.061	0.211652	1.6212	0	4.11693	0	471128	0.05	5.59	2.88263	0.359943
96	P114	539816	7.75817e+06	10	0	3	2	3	0	1	1	0	1	1	1	0	1	661	0	1.5	140	432	0	41.5	34.5336	0	0	0	0	1	16.576	0	0.863409	2.29916	0	2.09291	0	466644	20	6.36	10.7969	1.06582
97	P117	539731	7.75817e+06	9	0	2	3	2	0	1	1	0	1	1	1	0	1	97.3	0	9.5	84	0.6	0	2.4	29.6893	0	0	0	0	0	14.964	44.507	0.790847	2.2064	0.605406	8.02135	0	377213	4.75	6.02	27.3172	0.961531
98	P118	539764	7.75816e+06	6	0	0	1	3	0	1	1	0	0	1	1	0	1	201	0	0	111	4	0	65	36.1022	0	0	0	0	1	16.025	-55.481	0.0001	0.869104	0	0.461671	0	537866	2.5	5.84	3.86071	0.325446
99	P121	539748	7.75814e+06	9	0	4	1	0	2	1	1	0	1	1	0	1	1	835	0	17.5	60	0	504	216	60.1266	0.4	0	504	0	1	16.094	0	0	0.722721	0	0.517698	2	452297	40	5.79	26.2735	5.07321
100	P122	539735	7.75813e+06	8	0	2	1	0	3	2	1	0	1	1	0	1	1	517	0	80	7.5	0	294.5	135	23.1729	120	27	139.5	107.5	0	16.756	0	0	0.0001	0	0	6	469977	30	5.81	30.8354	7.50545
101	P124	539700	7.75811e+06	12	1	4	1	4	0	2	1	1	1	1	1	0	1	139.3	1.1	8	69	50	0	11.2	4.7619	0	0	0	0	0	16.6	9.86862	0	0.283168	0	0.157513	6	470489	10	5.85	16.9208	0.489799
102	P128	539676	7.75806e+06	13	0	6	2	3	1	1	1	0	1	1	1	1	1	593.1	0	4	331.5	149.5	0.1	108	7.99574	0	0	0	0	0	16.532	-72.1378	0	0.451626	0	0.647864	4	468830	10	5.85	15.3378	0.880728
103	P130	539694	7.75797e+06	11	0	2	2	4	1	1	1	0	1	1	1	1	1	656	0	2.5	78	144	120	36	0.251099	0	72	0	0	0	16.419	-100.13	0	0.632698	0	0.803103	2	570380	10	6.15	11.7317	1.82439
104	P129	539646	7.75804e+06	1	0	1	0	0	0	0	1	0	1	0	0	0	0	0.025	0	0.025	0	0	0	0	0.644745	0	0	0	0	1	15.671	-43.1108	0.0001	1.32376	0	3.6416	0	498527	0	5.79	1.19203	0.425797
105	P127	539625	7.75807e+06	0	0	0	0	0	0	0	0	0	0	0	0	0	0	0	0	0	0	0	0	0	0.440252	0	0	0	0	0	15.011	-174.302	0.663949	2.03783	0.956749	9.94416	0	488886	0.25	5.68	3.09321	0.433732
106	P125	539660	7.75811e+06	2	0	1	0	0	1	0	1	0	1	0	0	1	0	1.25	0	0.05	0	0	1.2	0	1.30226	1.2	0	0	0	1	16.237	-25.5051	0	0.601224	0	1.37361	2	487540	0.5	5.76	2.51528	0.357989

## Sheet: VariableList
Name	Variable	Dimension
row	row
PlotID	Plot ID
RTKx	X coordinate of the plot (EPSG 3067)
RTKy	Y coordinate of the plot (EPSG 3067)
SR_Tot	Total species richness	count
SR_Lic	Lichen species	count
SR_Bry	Bryophyte species	count
SR_Gra	Graminoid species	count
SR_For	Forb species	count
SR_Dwa	Dwarf shrub species	count
SR_Shr	Shrub species	count
DI_Tot	Total vegetation distribution
DI_Lic	Lichen distribution	binomial
DI_Bry	Bryophyte distribution	binomial
DI_Gra	Graminoid distribution	binomial
DI_For	Forb distribution	binomial
DI_Dwa	Dwarf shrub distribution	binomial
DI_Shr	Shrub distribution	binomial
AB_Tot	Total vegetation volume	dm3
AB_Lic	Lichen volume	dm3
AB_Bry	Bryophyte volume	dm3
AB_Gra	Graminoid volume	dm3
AB_For	Forb volume	dm3
AB_Dwa	Dwarf shrub volume	dm3
AB_Shr	Shrub volume	dm3
LightAtte	Light attenuation	%
AB_EmpNig	Empetrum nigrum V	dm3
AB_VacVit	Vaccinium vitis-idaea V	dm3
AB_VacUli	Vaccinium uliginosum V	dm3
AB_JunCom	Juniperus communis V	dm3
Biotur	Bioturbation	binomial
RTKz	Plot elevation	m
EroAcc	Eroded/accumulated V	dm3
FH_16	Peak water depth 2016	m
FH_09_16	Peak water depth 2009-2016	m
SP_16	Peak unit stream power 2016	W m-2
SP_09_16	Peak unit stream power 2009-2016	W m-2
TSFlood	Time since flood	years
Solar	Solar radiation	Wh m-2
Litter	Litter volume	dm3
pH	Soil pH
SWC	Soil water content	%
SOM	Soil organic matter	%
