# Supplementary material for: Improving distribution models of riparian vegetation with mobile laser scanning and hydraulic modelling
Source: PLoS One. 2019 Dec 5;14(12):e0225936. doi: 10.1371/journal.pone.0225936 (PMC6894786; doi:10.1371/journal.pone.0225936)
Supplement: S2 Table — High correlations (|rho| ≥ 0.7) and highlighted with bold font. (XLSX) [file pone.0225936.s002.xlsx]

## Sheet: Sheet1
Nylén et al. Improving distribution models of riparian vegetation with mobile laser scanning and hydraulic modelling. PlosOne
S2 Table. Spearman rank correlations of potential predictor variables. High correlations (|rho| ≥ 0.7) and highlighted with bold font.
Variable	Light atten.	Emp. nig.	Vac. vitis-id.	Vac. ulig.	Jun. com.	Bioturb.	Elevation	Erosion/acc.	PWD 2016	PWD 09–16	PUSP 2016	PUSP 09–16	T. since fl.	Solar rad.	Litter vol.	pH	Soil water
Empetrum nigrum	0.06
Vaccinium vitis-idaea	0.36	0.55
Vaccinium uliginosum	0.47	0.26	0.64
Juniperus communis	0.3	0.25	0.52	0.49
Bioturbation	0.24	0.08	0.04	0.16	-0.01
Elevation	0.3	0.65	0.67	0.4	0.27	0.19
Erosion/accumul.	0.12	0.02	0	-0.02	-0.04	-0.01	0.14
Peak water depth 2016	-0.17	-0.52	-0.51	-0.32	-0.19	-0.12	-0.77	-0.11
Peak water depth 2009–2016	-0.2	-0.56	-0.59	-0.37	-0.21	-0.14	-0.83	-0.1	0.95
Peak unit stream power 2016	-0.27	-0.44	-0.46	-0.32	-0.14	-0.19	-0.67	-0.12	0.86	0.8
Peak unit stream power 2009–2016	-0.3	-0.55	-0.57	-0.4	-0.26	-0.16	-0.78	-0.11	0.92	0.91	0.84
Time since flood	0.18	0.58	0.61	0.38	0.26	0.14	0.8	0.11	-0.87	-0.92	-0.64	-0.9
Solar radiation	-0.32	0.06	0.03	-0.13	0.07	-0.17	0.13	-0.1	-0.16	-0.13	-0.07	-0.06	0.05
Litter volume	0.52	0.57	0.78	0.62	0.41	0.15	0.78	0.12	-0.59	-0.64	-0.56	-0.69	0.68	-0.08
pH	-0.05	-0.32	-0.4	-0.19	-0.11	0.07	-0.32	0.14	0.33	0.44	0.15	0.32	-0.47	0.13	-0.28
Soil water content	0.53	0.29	0.52	0.55	0.4	0.05	0.3	0.08	-0.17	-0.25	-0.16	-0.28	0.32	-0.32	0.69	-0.18
Soil organic matter	0.59	0.44	0.73	0.68	0.45	0.12	0.66	0.15	-0.51	-0.55	-0.52	-0.59	0.56	-0.14	0.88	-0.23	0.71
PWD = Peak water depth
PUSP = Peak unit stream power
