# Supplementary material for: Improving distribution models of riparian vegetation with mobile laser scanning and hydraulic modelling
Source: PLoS One. 2019 Dec 5;14(12):e0225936. doi: 10.1371/journal.pone.0225936 (PMC6894786; doi:10.1371/journal.pone.0225936)
Supplement: S4 Table — The reduction in the significant spatial autocorrelation is shown before and after the inclusion of the dummy variable “distance along river”. Significant (p < 0.01) values are highlighted with grey background colour. (XLSX) [file pone.0225936.s004.xlsx]

## Sheet: Sheet1
Nylén et al. Improving distribution models of riparian vegetation with mobile laser scanning and hydraulic modelling. PlosOne
S4 Table. Moran’s I statistic and associated p-value for raw values and BRT model residuals. The reduction in the significant spatial autocorrelation is shown before and after the inclusion of the dummy variable “distance along river”. Significant (p < 0.01) values are highlighted with grey background colour.
	Moran's I	raw			GBM residuals			GLM residuals			GAM residuals
Type	Group / species	I	p	p	I	p	p	I	p	p	I	p	p
SR	Total	0.0359227	0.0631362	0.0631362	0.00841801	0.455995	0.455995	0.0352414	0.0661316	0.0661316	0.0360152	0.061514	0.061514
SR	Total - bio	0.0287161	0.116915	0.116915	0.0245026	0.162065	0.162065	0.0357426	0.0628345	0.0628345	0.0278289	0.123949	0.123949
SR	Lichen	0.126494	8.36867e-09	<0.01	0.116835	1.37694e-07	<0.01	-0.0117815	0.93674	0.93674	-0.00774057	0.927294	0.927294
SR	Bryophyte	0.0329204	0.080968	0.080968	-0.0197933	0.686169	0.686169	0.00639911	0.504804	0.504804	-0.00244434	0.76038	0.76038
SR	Graminoid	0.0133869	0.341078	0.341078	0.0300502	0.101619	0.101619	0.019416	0.232626	0.232626	-0.00441963	0.823227	0.823227
SR	Forb	-0.0333834	0.335751	0.335751	-0.0156352	0.815483	0.815483	-0.0487872	0.111567	0.111567	-0.0396324	0.223375	0.223375
SR	Dwarfshrub	0.0558429	0.00767296	<0.01	0.0315039	0.0907244	0.0907244	0.0429654	0.0300803	0.0300803	0.0372202	0.0536613	0.0536613
SR	Shrub	0.0382728	0.0371592	0.0371592	0.0481081	0.0161179	0.0161179	0.0455841	0.0125028	0.0125028	0.0236954	0.129554	0.129554
DI	Total	0.0331161	0.0792087	0.0792087	-0.0141961	0.859031	0.859031	0.0996345	9.15926e-07	<0.01	0.0654136	0.00069145	<0.01
DI	Total - bio	0.0331161	0.0792087	0.0792087	-0.000107138	0.68638	0.68638	0.0996345	9.15926e-07	<0.01	0.0654136	0.00069145	<0.01
DI	Lichen	0.1526	3.50009e-11	<0.01	0.0698824	0.00110943	<0.01	-0.0313516	0.369989	0.369989	0.0368097	0.052912	0.052912
DI	Bryophyte	0.0296673	0.10856	0.10856	-0.0093331	0.981423	0.981423	0.06657	0.00165412	<0.01	-0.0202571	0.66379	0.66379
DI	Graminoid	0.065776	0.00214709	<0.01	0.0678728	0.00147621	<0.01	0.0282009	0.118858	0.118858	0.0281698	0.118952	0.118952
DI	Forb	0.0109332	0.400143	0.400143	0.014179	0.330021	0.330021	-0.0123217	0.921484	0.921484	0.00645313	0.504744	0.504744
DI	Dwarfshrub	0.0794831	0.000307384	<0.01	0.0636621	0.0027605	<0.01	0.0314713	0.0899793	0.0899793	0.0267497	0.133224	0.133224
DI	Shrub	0.0400733	0.0436543	0.0436543	0.039546	0.0449899	0.0449899	0.0479419	0.0184388	0.0184388	0.0265839	0.136539	0.136539
DI	Emp. nigrum	0.0857532	0.000101831	<0.01	0.0335512	0.0765604	0.0765604	0.0465605	0.0209797	0.0209797	0.0402585	0.0398679	0.0398679
DI	Vacc. vitis-idaea	0.0854247	0.000115985	<0.01	0.000503461	0.670677	0.670677	-0.0313325	0.357079	0.357079	-0.0341115	0.297491	0.297491
DI	Vacc. uliginosum	0.0647206	0.00249938	<0.01	0.0351468	0.066516	0.066516	0.000326163	0.672439	0.672439	0.000181924	0.676876	0.676876
DI	Jun. communis	0.00150198	0.636699	0.636699	-0.00914677	0.975153	0.975153	0.0250866	0.14383	0.14383	0.00452415	0.544488	0.544488
AB	Total	0.0162527	0.288279	0.288279	0.0151531	0.308901	0.308901	0.0181643	0.252663	0.252663	0.0130652	0.34913	0.34913
AB	Total - bio	-0.011632	0.943684	0.943684	-0.0119259	0.93412	0.93412	0.00920405	0.433826	0.433826	0.00511032	0.53879	0.53879
AB	Lichen	0.0394946	0.0268361	0.0268361	-0.0476626	0.0666002	0.0666002	-0.011955	0.92824	0.92824	-0.0156967	0.799738	0.799738
AB	Bryophyte	0.127736	1.22337e-08	<0.01	0.0894695	4.04205e-05	<0.01	0.0505071	0.0130766	0.0130766	0.0410204	0.0365993	0.0365993
AB	Graminoid	-0.00634899	0.881653	0.881653	-0.00598374	0.869479	0.869479	-0.0232177	0.580319	0.580319	-0.0215405	0.629705	0.629705
AB	Forb	-0.0158082	0.779319	0.779319	-0.0159305	0.774312	0.774312	-0.0236635	0.528061	0.528061	-0.0332815	0.290408	0.290408
AB	Dwarfshrub	0.0681652	0.00137146	<0.01	0.066607	0.00169812	<0.01	0.0181931	0.248891	0.248891	0.0193309	0.229372	0.229372
AB	Shrub	-0.00069178	0.687343	0.687343	-0.000727743	0.688003	0.688003	0.0225302	0.161246	0.161246	0.0230885	0.156331	0.156331
Total - domin. = “total” vegetation variables that exclude four dominant species
SR = species richness
DI = species distribution
AB = abundance
